# Supplementary material for: In Situ Polymerization of Antibacterial Modification Polyamide 66 with Au@Cu2O-ZnO Ternary Heterojunction
Source: Polymers (Basel). 2024 Jan 4;16(1):158. doi: 10.3390/polym16010158 (PMC10780995; doi:10.3390/polym16010158)
Supplement: Supplementary file 1 [file polymers-16-00158-s001.zip]

Archive with 1 entries (1 files):
- polymers-2756603-supplementary.pdf
